# Supplementary material for: Iron Regulatory Mechanism IRE/IRP-like in Two Protozoa of Importance to Human Health, Entamoeba histolytica and Giardia duodenalis
Source: Pathogens. 2026 Jan 7;15(1):57. doi: 10.3390/pathogens15010057 (PMC12845348; doi:10.3390/pathogens15010057)
Supplement: Supplementary file 1 [file pathogens-15-00057-s001.zip]

Archive with 1 entries (1 files):
- pathogens-4035236-supplementary.pdf
